# Supplementary material for: Botulinum Toxin Complex Serotype B-Okra Exerts Systemic Toxicity via the Oral Route by Disrupting the Intestinal Epithelial Barrier
Source: Toxins (Basel). 2025 Sep 4;17(9):443. doi: 10.3390/toxins17090443 (PMC12473987; doi:10.3390/toxins17090443)
Supplement: Supplementary file 1 [file toxins-17-00443-s001.zip]

Archive with 1 entries (1 files):
- toxins-3775966-supplementary.pdf
